# Supplementary material for: MdGRF22, a 14-3-3 Family Gene in Apple, Negatively Regulates Drought Tolerance via Modulation of Antioxidant Activity and Interaction with MdSK
Source: Plants (Basel). 2025 Jun 27;14(13):1968. doi: 10.3390/plants14131968 (PMC12252163; doi:10.3390/plants14131968)
Supplement: Supplementary file 1 [file plants-14-01968-s001.zip]

Archive with 1 entries (1 files):
- plants-3690547-supplementary.doc.pdf
